# Supplementary material for: Brain activation in frontotemporal and Alzheimer’s dementia: a functional near-infrared spectroscopy study
Source: Alzheimers Res Ther. 2016 Dec 8;8:56. doi: 10.1186/s13195-016-0224-8 (PMC5146884; doi:10.1186/s13195-016-0224-8)
Supplement: Additional file 1: — Statistical source data for Fig. 2. Contrast of phonematic condition, semantic condition, and the control condition in the three groups; grey background signifies significant contrasts. AD Alzheimer’s dementia, bvFTD behavioral variant of frontotemporal dementia, CAT category (semantic) condition, HC healthy controls, LET letter (phonematic) condition, WD weekday (control) condition. (XLSX 13 kb) [file 13195_2016_224_MOESM1_ESM.xlsx]

## Sheet: Tabelle1
channel	HC		HC		HC		HC		AD		AD		AD		AD		bvFTD		bvFTD		bvFTD		bvFTD
	LET vs WD		LET vs WD		CAT vs WD		CAT vs WD		LET vs WD		LET vs WD		CAT vs WD		CAT vs WD		LET vs WD		LET vs WD		CAT vs WD		CAT vs WD
	left		right		left		right		left		right		left		right		left		right		left		right
	d	p	d	p	d	p	d	p	d	p	d	p	d	p	d	p	d	p	d	p	d	p	d	p
1	-1.22	0.0105	-0.19	0.6152	-0.4	0.2962	-0.27	0.4664	0.01	0.9833	-0.43	0.2649	0.29	0.4378	-0.57	0.1511	0.26	0.4804	-0.03	0.9252	-0.94	0.0324	0.36	0.338
2	-0.65	0.1073	-0.37	0.3336	-1.17	0.013	-0.28	0.4547	-0.5	0.2008	-0.37	0.3342	-0.97	0.0287	-0.56	0.1542	-0.08	0.8292	0.96	0.0299	-0.59	0.1368	0.34	0.3681
3	-0.91	0.0374	-0.55	0.162	-1.59	0.0028	-0.94	0.0327	-0.6	0.1329	-0.25	0.4968	-1	0.0252	-1.02	0.0239	0.24	0.5148	0.65	0.1085	0.62	0.1208	0.28	0.4584
4	0.58	0.1442	-0.42	0.2778	0.49	0.2067	-0.37	0.3353	-0.45	0.2409	-0.94	0.032	-0.3	0.4304	-0.03	0.9296	0.68	0.095	0.04	0.9226	0.53	0.1782	-0.1	0.782
5	-0.92	0.036	0.29	0.445	-0.35	0.3605	0.51	0.1948	0.29	0.4454	0.13	0.7215	0.09	0.8147	0.1	0.7795	-0.5	0.2025	-0.31	0.4074	-2.5	0.0002	-0.05	0.8891
6	-0.9	0.0389	-0.48	0.2197	-1.03	0.0228	-0.23	0.5424	-0.38	0.32	-0.48	0.2125	-0.59	0.1391	-0.56	0.1577	0.05	0.8972	0.6	0.1315	-0.08	0.8301	1.08	0.0187
7	-0.2	0.5901	-0.25	0.4951	-1.51	0.0037	-0.7	0.0866	-0.45	0.2446	-0.52	0.1837	-0.47	0.2249	-0.71	0.0851	0.31	0.4112	0.84	0.0496	0.21	0.5743	0.17	0.6432
8	0.33	0.3856	-0.22	0.5563	0.44	0.2547	-0.75	0.0729	-0.66	0.1048	-0.22	0.5496	-0.38	0.3126	-0.49	0.2057	0.86	0.0456	0.21	0.5691	0.74	0.0752	-0.62	0.1231
9	0.32	0.392	-0.25	0.4943	0.86	0.045	0.04	0.9099	-0.42	0.2719	0.23	0.5375	-0.13	0.7188	0.45	0.2467	0.36	0.3417	-0.34	0.3631	0.3	0.4243	-0.36	0.3385
10	-1.02	0.0238	0.36	0.3462	-0.54	0.1674	0.72	0.0822	0.42	0.274	0.17	0.6411	-0.4	0.2912	0.15	0.6787	-0.62	0.1244	0.72	0.0816	-0.23	0.5289	0.13	0.718
11	-0.01	0.983	-0.45	0.2397	-0.98	0.0271	-0.13	0.7163	-0.3	0.4257	-0.26	0.492	-0.81	0.0554	-0.39	0.3076	-0.35	0.3504	-0.17	0.652	-0.24	0.5118	0.12	0.7383
12	-0.13	0.7302	-0.31	0.4113	-0.2	0.5833	-0.3	0.4279	-0.16	0.6553	-0.36	0.339	-0.1	0.7765	-0.58	0.1439	0.23	0.5445	0.13	0.7329	0.39	0.3106	0	0.9981
13	0.89	0.0405	-0.4	0.2953	1.36	0.0063	0.28	0.4491	0.5	0.2027	-0.03	0.9312	0.7	0.0886	0.05	0.8929	0.7	0.088	-0.87	0.044	0.56	0.1591	-1.08	0.0184
14	-0.38	0.3199	0.43	0.2586	0.56	0.1574	1.44	0.0047	0.26	0.4785	0.27	0.4699	0.85	0.0463	0.22	0.5498	-0.47	0.2285	0.28	0.4511	-0.64	0.1117	0.14	0.7129
15	0.22	0.5494	0.12	0.7393	0.33	0.382	0.57	0.1499	0.59	0.1373	0.4	0.2962	-0.31	0.4133	0.08	0.8358	-0.61	0.1265	0.17	0.6479	0.13	0.7141	0.16	0.6655
16	0.14	0.6989	0.34	0.3634	0.18	0.6302	0.26	0.4921	-0.36	0.3381	0.02	0.9604	0.04	0.9232	0.63	0.1185	-0.82	0.0531	-0.21	0.5742	-0.26	0.487	0.22	0.5604
17	0.69	0.0906	0.15	0.6874	0.87	0.0436	0.18	0.6172	0.47	0.2249	0.79	0.0607	0.76	0.0685	0.76	0.0699	0.23	0.5294	-0.56	0.1585	0.21	0.5669	-0.52	0.1874
18	0.96	0.0301	0.51	0.1959	0.27	0.4706	0.39	0.3019	0.63	0.1198	0.51	0.1927	1.17	0.013	0.57	0.1539	-0.07	0.8411	-1.21	0.0109	-0.01	0.9758	-0.28	0.462
19	0.77	0.0671	0.66	0.1059	0.96	0.0304	0.85	0.0469	0.49	0.2091	0.18	0.6251	0.04	0.9032	-0.04	0.9127	-0.2	0.5814	-0.22	0.5492	-0.38	0.3213	-0.25	0.5052
20	0.95	0.0314	0.66	0.1057	0.3	0.4189	0.4	0.2987	0.3	0.4254	0.6	0.1331	0.43	0.2644	0.32	0.3958	-0.41	0.2865	-0.65	0.1065	-0.2	0.5955	0.23	0.5324
21	0.68	0.0952	1.24	0.01	0.19	0.5996	0.68	0.0959	0.46	0.2356	0.18	0.6224	0.63	0.1187	0.9	0.0389	-0.34	0.3632	0.07	0.8453	-0.14	0.7097	0.58	0.1476
22	1.68	0.0021	0.98	0.0278	0.19	0.6024	0.4	0.3	0.63	0.1178	0.57	0.1537	0.84	0.0488	0.42	0.2761	-0.06	0.8748	-0.48	0.2201	-0.11	0.7597	-0.1	0.7909
