# Supplementary material for: Brain activation in frontotemporal and Alzheimer’s dementia: a functional near-infrared spectroscopy study
Source: Alzheimers Res Ther. 2016 Dec 8;8:56. doi: 10.1186/s13195-016-0224-8 (PMC5146884; doi:10.1186/s13195-016-0224-8)
Supplement: Additional file 2: — Statistical source data for Fig. 3. Contrast of two groups each concerning the contrast of phonematic condition, semantic condition, and the control condition; grey background signifies significant contrasts. AD Alzheimer’s dementia, bvFTD behavioral variant of frontotemporal dementia, CAT category (semantic) condition, HC healthy controls, LET letter (phonematic) condition, WD weekday (control) condition. (XLSX 13 kb) [file 13195_2016_224_MOESM2_ESM.xlsx]

## Sheet: Tabelle1
channel	HC vs AD		HC vs AD		HC vs AD		HC vs AD		HC vs bvFTD		HC vs bvFTD		HC vs bvFTD		HC vs bvFTD		bvFTD vs AD		bvFTD vs AD		bvFTD vs AD		bvFTD vs AD
	LET vs WD		LET vs WD		CAT vs WD		CAT vs WD		LET vs WD		LET vs WD		CAT vs WD		CAT vs WD		LET vs WD		LET vs WD		CAT vs WD		CAT vs WD
	left		right		left		right		left		right		left		right		left		right		left		right
	d	p	d	p	d	p	d	p	d	p	d	p	d	p	d	p	d	p	d	p	d	p	d	p
1	-1.05	0.0619	0.08	0.8861	-0.7	0.1945	0.17	0.7512	-1.43	0.015	-0.19	0.7174	0.07	0.8877	-0.57	0.2919	0.24	0.6433	0.35	0.5097	-0.93	0.094	0.99	0.0772
2	0.02	0.9665	-0.08	0.88	-1.04	0.0638	0.09	0.8677	-0.66	0.2194	-1.16	0.0409	-0.95	0.0879	-0.64	0.2334	0.56	0.2928	1.25	0.03	0.01	0.9786	0.83	0.1319
3	0.38	0.4716	-0.14	0.7914	-0.55	0.308	-0.18	0.7326	-0.74	0.175	-1.24	0.0305	-1.86	0.0029	-1	0.0734	0.85	0.1228	0.84	0.128	1.49	0.012	0.94	0.0915
4	0.85	0.1211	0.23	0.6592	0.76	0.1655	-0.37	0.4854	-0.49	0.3549	-0.34	0.5254	-0.15	0.7732	-0.24	0.6492	1.04	0.0646	0.5	0.346	0.82	0.1331	-0.09	0.8658
5	-1.05	0.0621	0.22	0.672	-0.38	0.4708	0.59	0.2688	-0.15	0.7762	0.56	0.2942	0.9	0.1044	0.64	0.2342	-0.79	0.1464	-0.39	0.4581	-1.06	0.0597	-0.15	0.7806
6	-0.78	0.151	-0.26	0.6195	-0.48	0.3652	0.01	0.9874	-0.78	0.153	-0.82	0.1345	-1.26	0.0289	-0.82	0.1344	0.29	0.5886	0.91	0.0983	0.69	0.2031	1.63	0.007
7	0.37	0.4839	0.43	0.4175	-1.2	0.0363	-0.28	0.5984	-0.54	0.3159	-1.25	0.0301	-1.38	0.0181	-0.91	0.1006	0.78	0.1536	1.42	0.0155	0.59	0.2742	0.79	0.1493
8	1.06	0.059	-0.01	0.9813	0.85	0.1216	-0.7	0.1963	-0.77	0.1569	-0.44	0.4124	-0.52	0.3292	-0.65	0.2296	1.57	0.0088	0.44	0.4052	1.22	0.0337	-0.1	0.8469
9	0.75	0.1691	-0.48	0.372	0.87	0.1158	-0.39	0.4618	-0.13	0.8038	0.22	0.6833	0.77	0.1601	0.47	0.3816	0.79	0.1476	-0.58	0.2833	0.37	0.4904	-0.8	0.144
10	-1.42	0.0157	0.19	0.7119	-0.19	0.723	0.54	0.3173	-0.42	0.4314	-0.06	0.9149	-0.47	0.38	0.42	0.4344	-1.05	0.0623	0.3	0.5731	0.27	0.6055	0.02	0.9625
11	0.25	0.6418	-0.04	0.9405	-0.48	0.3725	0.18	0.727	0.41	0.4416	-0.4	0.4499	-0.49	0.3586	-0.27	0.6157	-0.25	0.6332	0.24	0.6464	0.18	0.7288	0.48	0.3656
12	0.02	0.9735	0.13	0.8007	-0.16	0.7638	0.03	0.9584	-0.38	0.4791	-0.41	0.4353	-0.59	0.2691	-0.28	0.5979	0.41	0.4447	0.49	0.3553	0.54	0.316	0.35	0.5036
13	0.23	0.657	-0.36	0.4926	0.56	0.2994	0.24	0.6516	-0.09	0.8581	0.47	0.3745	0.01	0.9819	1.45	0.0137	0.28	0.5908	-0.82	0.1338	0.3	0.5655	-1.22	0.0335
14	-0.66	0.2227	0.18	0.7317	0.45	0.3968	1.08	0.0557	0.14	0.7866	0.41	0.4398	1.14	0.0442	1.13	0.0453	-0.76	0.1637	-0.19	0.7251	-1.44	0.0143	-0.08	0.878
15	-0.35	0.5128	-0.33	0.5276	0.66	0.2242	0.45	0.397	0.79	0.1485	-0.03	0.9552	0.24	0.6477	0.22	0.6766	-1.24	0.0313	-0.32	0.5407	0.48	0.373	0.13	0.8084
16	0.55	0.3024	0.15	0.7778	0.15	0.7742	-0.43	0.4147	1.04	0.0636	0.59	0.2762	0.44	0.4084	-0.01	0.9914	-0.35	0.5107	-0.1	0.8433	-0.38	0.4771	-0.39	0.4638
17	-0.23	0.6608	-0.78	0.1544	0.6	0.2641	-0.33	0.5289	0.06	0.9133	0.83	0.1289	0.4	0.45	0.75	0.1701	-0.22	0.6815	-1.28	0.0268	-0.05	0.9243	-1.18	0.0388
18	-0.09	0.8667	-0.29	0.577	-0.38	0.4771	-0.31	0.5613	1.12	0.0481	1.76	0.0042	0.31	0.5617	0.66	0.2242	-0.86	0.1171	-1.49	0.0122	-0.83	0.131	-0.85	0.1218
19	-0.17	0.7468	0.52	0.3307	1.29	0.0257	1.02	0.068	0.85	0.1224	1.01	0.0712	1.5	0.0116	1.17	0.0394	-0.75	0.1679	-0.38	0.4776	-0.41	0.4405	-0.23	0.6571
20	0.5	0.3496	-0.13	0.81	-0.05	0.9262	-0.11	0.8315	1.36	0.0197	1.34	0.0211	0.41	0.4456	0.17	0.7534	-0.72	0.1839	-1.23	0.0314	-0.43	0.4186	-0.23	0.6632
21	0.12	0.8223	0.68	0.2075	-0.17	0.754	-0.51	0.3423	0.91	0.0996	1.5	0.0116	0.34	0.5183	0.04	0.9371	-0.78	0.1509	-0.22	0.681	-0.59	0.2686	-0.52	0.3276
22	-0.06	0.9064	-0.1	0.854	-0.39	0.4656	-0.04	0.933	0.99	0.0763	1.47	0.013	0.27	0.612	0.5	0.3477	-0.75	0.1689	-1.06	0.059	-0.49	0.3611	-0.53	0.3199
